# Supplementary material for: ABA-Insensitive 5 (ABI5) Is Involved in ABA-Induced Dormancy via Activating PavCIG1/2 Expression in Sweet Cherries
Source: Genes (Basel). 2025 May 18;16(5):596. doi: 10.3390/genes16050596 (PMC12111482; doi:10.3390/genes16050596)
Supplement: Supplementary file 1 [file genes-16-00596-s001.zip]

Archive with 1 entries (1 files):
- genes-3643477-supplementary.pdf
